# Supplementary material for: Deleterious mutation/epimutation–selection balance with and without inbreeding: a population (epi)genetics model
Source: Genetics. 2024 May 11;227(3):iyae080. doi: 10.1093/genetics/iyae080 (PMC11228854; doi:10.1093/genetics/iyae080)
Supplement: iyae080_Supplementary_Data [file iyae080_supplementary_data.zip]

Archive with 4 entries (4 files):
- File_S1_GENETICS-2024-306923.pdf
- File_S2_GENETICS-2024-306923.pdf
- File_S3_GENETICS-2024-306923.pdf
- Supplemental_Material_Legend_GENETICS-2024-306923.docx
